# Supplementary material for: An endothelial-related prognostic index for bladder cancer patients
Source: Discov Oncol. 2024 Apr 25;15:128. doi: 10.1007/s12672-024-00992-4 (PMC11045713; doi:10.1007/s12672-024-00992-4)
Supplement: Supplementary file 1 — Additional file1 (XLSX 17 KB) [file 12672_2024_992_MOESM1_ESM.xlsx]

## Sheet: Sheet1
Supplementary table 1. Endotherlial cell marker downlaoded from Tumor Immunotherapy Gene Expression Resource
IGFBP7
SPARCL1
IFI27
IFITM3
PLVAP
VIM
GNG11
TM4SF1
RAMP2
AQP1
PCAT19
ACKR1
SPARC
CLDN5
PECAM1
VWF
HSPG2
CD74
A2M
IFITM2
CCL14
RNASE1
NPDC1
SPRY1
TCF4
FKBP1A
CRIP2
ENG
RAMP3
GSN
SELE
COL4A1
IGFBP4
ECSCR
TMSB10
HLA-DRA
CAV1
COL4A2
EGFL7
APP
CD59
EPAS1
MGP
CD93
FLT1
EMP1
CAVIN1
ADGRL4
CALCRL
EMCN
ICAM1
TSC22D1
HLA-DRB1
VWA1
CCDC85B
ESAM
SELENOW
PDLIM1
COL15A1
SOCS3
SLC9A3R2
SOX18
HLA-E
ARHGAP29
NNMT
ADAMTS9
RND1
INSR
VAMP5
FAM167B
STOM
BCAM
MSN
CLEC14A
CCL2
TNFRSF6B
DIPK2B
YBX3
SPTBN1
TGFBR2
STC1
MYH9
IFITM1
HLA-B
ETS2
PRSS23
PTMS
RHOC
RCAN1
KLF2
HLA-DPB1
CD34
WWTR1
ARRDC3
HTRA1
SOD2
HLA-DPA1
PRCP
TPM4
HYAL2
RGCC
MEF2C
SLC2A3
RAB13
GNAI2
YWHAH
NEAT1
DUSP23
TPM3
TIMP3
JAM2
HLA-A
SERPINH1
SLCO2A1
ETS1
NCOA7
CNN3
MCAM
PCDH17
TSHZ2
GJA1
RDX
ZFP36
ADAMTS1
SDCBP
PALM2-AKAP2
CLIC4
ANGPT2
PNP
MARCKSL1
CDH5
TAGLN2
ITGB1
C2CD4B
CDC37
NFIB
LMNA
LDB2
HIF1A
SOX17
TSPAN7
ABL2
FSTL1
CYYR1
CD81
IFI16
IL6ST
ICAM2
CD99
ZNF385D
IL3RA
ID3
ADAM15
CD151
PODXL
CXCL2
ITGA5
S100A16
ITGA6
GUK1
CALM1
CLU
S100A10
S100A13
NECTIN2
SERPINE1
PTMA
GNAS
RELL1
FCGRT
COX7A1
CALD1
CRIM1
CCN1
MMRN2
ATP1A1
IGFBP3
HSP90B1
MT2A
LMO2
NDRG1
SELENOM
PLPP3
BMPR2
MCTP1
SRP14
KTN1
UPP1
SWAP70
SAT1
CCN2
SEC14L1
GASK1B
MYL12A
TMEM255B
MALAT1
NRP1
ADCY4
SERTAD1
FXYD5
ELK3
MRPL33
DNAJA1
S1PR1
THBD
C1orf54
HLA-DMA
TGM2
RAC1
ANXA2
PTTG1IP
ITM2A
ITM2B
TIE1
CD200
SEC62
TMEM88
VCAM1
LMCD1
ADAMTS4
PALMD
ARGLU1
CAVIN3
SH3BP5
TM4SF18
IL6
ACVRL1
RNF145
MYCT1
IVNS1ABP
IL33
PLXND1
PKIG
ARPC1B
ECE1
HEG1
CSRP2
IRF1
MIDN
RAI14
UGCG
SELP
KCTD12
ACTN1
APLP2
GADD45B
KDR
TIMP1
ACTN4
DLC1
NEDD9
PMP22
SYNPO
IGKC
ACTG1
SMAD1
ATOX1
FAM241A
PICALM
APOLD1
DPYSL2
CSF3
CAV2
EID1
RSRP1
CALR
EFNB2
NOTCH4
CCDC50
FOSL2
CDKN1A
NFKBIA
DDX5
TMEM173
RHOJ
NUCB1
TCIM
DDX3X
POMP
IGHG4
LUZP1
PIM3
LY96
TNFRSF10D
DUSP6
JMJD1C
CD63
CMIP
TUBB6
SERPINB6
NRN1
ESM1
PTPN12
TOMM5
CLEC2B
B2M
CFLAR
XIST
MACF1
HSPA5
PTPRB
ENY2
RASIP1
COL18A1
ROBO4
LAMC1
HLA-C
NOP10
GIMAP4
ADGRF5
CEMIP2
DAD1
ERG
MT-ND4L
CAVIN2
GRASP
THSD7A
RRBP1
ENTPD1
CD320
FAM43A
ARL2
SNHG7
RAB11A
LAPTM4B
STAT3
RNASEK
MMRN1
ATF4
DNAJB4
PDLIM5
ANXA5
CCNL1
CNKSR3
PLSCR1
YWHAE
HSPA1A
TSPAN4
LRRC32
DSTN
MYL6
DDX21
PIK3R3
SHC1
MGST3
EHD4
ACKR3
AP2S1
TFPI
NFKBIZ
EIF4G2
MLEC
GRB10
DOCK9
LEPROT
KIAA0355
YPEL2
RAPGEF5
SEMA3F
KMT2E
NAMPT
MGLL
MGST2
HIPK3
PPFIBP1
DDX17
DEPP1
SNX3
ELOC
JUNB
CSNK1A1
RGS3
BRI3
POLR2L
NPC2
FLOT1
NOSTRIN
JAK1
CEBPD
DLL4
CANX
MTUS1
GMFG
GABARAPL2
CYB5R3
PHACTR2
SGK1
OLFM1
HLA-DQB1
JUND
PIK3C2A
GNG10
RALB
IFI6
HNRNPA2B1
LPAR6
CDC42EP3
CFI
SEMA6B
ANKRD28
AP1S2
GIMAP7
PPP3CA
HNRNPU
CFL1
ACTB
HAPLN3
PEA15
FSCN1
PKP4
PTPRG
EVA1C
NAA38
CARHSP1
HNRNPA3
LAMA4
LIFR
ITPRID2
ZEB1
RHOA
TJP1
MAP1LC3B
TNFRSF1A
MALL
RALGAPA2
EGR1
KANK3
ARL4A
TMEM204
MBNL1
UBE2J1
POLE4
CTHRC1
SERPINA3
NFIA
BACE2
ADM5
IGHA1
ARHGEF12
SYNE2
MAP3K11
PLK2
ARID5A
EIF4B
CFAP20
PLS3
LAP3
SAV1
TNFAIP1
SERPING1
MYADM
BAG3
SVIL
RFLNB
TCEAL9
UACA
HSPH1
HLA-DQA1
CLIC2
FOSB
SOCS2
RBP7
SH3GLB1
CLIC1
CCDC3
IER3
WSB1
ATP1B3
RHOB
GRAMD1A
KLF7
BRD2
PRMT1
HMGB1
SPAG9
LAPTM4A
ENPP2
FERMT2
PXDN
NRP2
ARPC5L
PITPNC1
LIMS2
EFNA1
MRTFB
INSIG1
G3BP1
GIMAP5
ASAP1
TRA2B
APLNR
TNFAIP3
SERBP1
ZBTB20
SOX7
MAP4K4
KLF4
CST3
ZC3HAV1
CTNNA1
OAZ2
MEOX1
NES
TNFSF10
FIS1
CYTL1
QKI
SERF2
COX17
LDLR
IPO11
SFPQ
FKBP9
AHNAK
PLEKHG1
PARVB
CDH13
SLC25A37
CTNNB1
TCN2
CPXM2
GNG5
UTRN
HBEGF
KRT19
S100P
FXYD3
CLDN4
TACSTD2
PSCA
KRT7
S100A4
KRT17
ELF3
FTH1
KRT8
SPINT2
KRT13
KRT18
CYBA
MGST1
SFN
GDF15
VAMP8
GPX2
MIR205HG
PHLDA2
AGR2
DHRS2
SPINK1
CSTB
TSTD1
PERP
AREG
CAPG
EZR
AQP3
RPSA
CD44
LYPD3
CEBPB
SDC1
CD52
RNASET2
CHCHD10
ADIRF
S100A11
DUSP2
LY6D
C19orf33
LSP1
UPK3BL1
LGALS3BP
S100A2
SMIM22
PPDPF
UQCR10
FTL
RPL14
GSTP1
SERINC2
CTSD
S100A14
ITM2C
KLF5
CRABP2
RGS1
PEBP1
FBLN1
CAMK2N1
CLDN7
CD24
GATA3
LDHB
OAZ1
C10orf99
HCST
HMGA1
FAM162A
PTPRC
SLC25A6
CCND1
RND3
CXCL8
CCL5
FABP5
CD3D
CORO1A
HMGN2
SLPI
SDC4
RAP2B
CAPS
TRAC
TRBC2
UQCRH
CXADR
S100A9
RAB25
ATP5MC3
H2AFJ
TGIF1
UCP2
ATP1B1
ID4
CKB
AVPI1
AKR1C2
TPI1
RPL23A
PMAIP1
HPGD
FAM3B
PCBD1
PKM
TOB1
JPT1
PLP2
GPRC5A
IRS2
SYT8
UCA1
PL13A
PABPC1
CD69
WFDC2
CD37
RPS19
FOXQ1
SLC2A1
COX6B1
