# Supplementary material for: An endothelial-related prognostic index for bladder cancer patients
Source: Discov Oncol. 2024 Apr 25;15:128. doi: 10.1007/s12672-024-00992-4 (PMC11045713; doi:10.1007/s12672-024-00992-4)
Supplement: Supplementary file 2 — Additional file2 (XLSX 34 KB) [file 12672_2024_992_MOESM2_ESM.xlsx]

## Sheet: Sheet1
Supplementary table 2. Endotherlial-related genes based on XCELL and TCGA data.
Genes	Correlation	P value
PLXND1	0.488004	9.96e-25
HSPB6	0.44153	4.87e-20
PDK4	0.408393	4.15e-17
MEOX1	0.563895	4.08e-34
BAIAP2L1	-0.351371	8.94e-13
TTC22	-0.359613	2.38e-13
TBXA2R	0.628945	2.44e-44
GAS7	0.329947	2.34e-11
CD79B	0.358717	2.75e-13
SELE	0.508708	4.64e-27
NCAPD2	-0.351466	8.81e-13
IFFO1	0.43147	4.09e-19
SEMA3G	0.643274	6.28e-47
STAB1	0.442095	4.31e-20
FYN	0.398911	2.5e-16
MRC2	0.311706	3.11e-10
DCN	0.343854	2.89e-12
PRICKLE3	-0.304966	7.73e-10
WWTR1	0.324587	5.09e-11
PHLDB1	0.342093	3.79e-12
ADGRA2	0.483869	2.79e-24
SAMD4A	0.317344	1.42e-10
FHL1	0.410946	2.53e-17
PLEKHO1	0.327311	3.44e-11
VIM	0.492295	3.37e-25
TNFRSF1B	0.31488	2.01e-10
ARHGAP31	0.436319	1.48e-19
CENPQ	-0.306509	6.29e-10
UBA6	-0.344111	2.78e-12
FLT4	0.763996	7.77e-76
EPHA3	0.337329	7.81e-12
DSG2	-0.303374	9.55e-10
ARAP2	-0.321891	7.49e-11
CELF2	0.306586	6.22e-10
ELN	0.446543	1.64e-20
DKK3	0.307058	5.84e-10
ARHGEF5	-0.325372	4.55e-11
LAMC3	0.457266	1.51e-21
CHRDL2	0.338506	6.54e-12
NDC1	-0.304129	8.64e-10
SLC2A3	0.38183	5.52e-15
LZTS1	0.493447	2.52e-25
GUCY1B3	0.498961	6.09e-26
MTMR1	-0.34189	3.91e-12
CALCRL	0.641096	1.59e-46
SLC9A3R2	0.414486	1.27e-17
PKN2	-0.300318	1.43e-09
MYLK	0.319456	1.06e-10
GSTO2	-0.305848	6.87e-10
TIE1	0.798309	1.81e-87
PRKCZ	-0.370909	3.64e-14
HYAL2	0.514945	8.57e-28
RASGRP2	0.462282	4.81e-22
ADGRF5	0.627014	5.33e-44
PTPN3	-0.317161	1.46e-10
RPS6KA2	0.399712	2.15e-16
VASH1	0.449286	8.99e-21
LMCD1	0.442461	3.99e-20
LIMS2	0.484935	2.14e-24
MRVI1	0.411386	2.32e-17
FERMT2	0.437516	1.15e-19
SCARF1	0.667949	9.96e-52
ARHGAP15	0.373306	2.42e-14
UNG	-0.325959	4.18e-11
TPD52	-0.337113	8.07e-12
MCAM	0.591024	4.25e-38
FGFR1	0.428866	7.01e-19
ITGA8	0.508773	4.56e-27
ITM2A	0.51525	7.88e-28
TNS1	0.377219	1.24e-14
MOXD1	0.318482	1.21e-10
COL5A3	0.319231	1.09e-10
CPOX	-0.317895	1.32e-10
RBL1	-0.311512	3.19e-10
CXCL2	0.357924	3.13e-13
MEF2C	0.582322	8.84e-37
PALB2	-0.337587	7.52e-12
GRHL2	-0.362344	1.52e-13
RAB10	-0.323725	5.76e-11
FCN1	0.499391	5.44e-26
NID2	0.40193	1.42e-16
REM1	0.441732	4.66e-20
CPXM1	0.339328	5.78e-12
HEPH	0.34846	1.41e-12
CHRD	0.401898	1.43e-16
CD209	0.326002	4.15e-11
ANGPT2	0.466725	1.72e-22
CD200	0.489022	7.71e-25
CCDC80	0.332062	1.71e-11
DPYSL2	0.398766	2.57e-16
SH2D3C	0.665324	3.39e-51
CREM	0.364922	9.94e-14
ITPR3	-0.318203	1.26e-10
NRP1	0.358436	2.88e-13
GADD45B	0.351293	9.05e-13
GGT5	0.480714	6.05e-24
MFNG	0.461192	6.18e-22
TCF20	-0.355184	4.87e-13
PDGFB	0.411083	2.46e-17
CSF2RB	0.319894	9.94e-11
CTSG	0.506717	7.91e-27
BDKRB1	0.373506	2.34e-14
NFATC4	0.301433	1.24e-09
GSS	-0.309667	4.1e-10
NFATC2	0.35622	4.12e-13
ADNP	-0.329809	2.39e-11
MYL9	0.397673	3.15e-16
TM9SF4	-0.338472	6.58e-12
PPP1R16B	0.37926	8.66e-15
CSTF2	-0.355406	4.7e-13
PSMD10	-0.326141	4.07e-11
CHRDL1	0.309608	4.14e-10
TIMP1	0.387816	1.91e-15
KLF5	-0.338623	6.43e-12
FLT1	0.59528	9.31e-39
RGCC	0.5708	4.28e-35
MEDAG	0.546594	9.22e-32
ELMO3	-0.302444	1.08e-09
ZNF423	0.332175	1.69e-11
WFDC1	0.452985	3.96e-21
CRISPLD2	0.425087	1.52e-18
FOXF1	0.489587	6.69e-25
RASL12	0.48521	2e-24
ESRP1	-0.311063	3.39e-10
MCM4	-0.3383	6.75e-12
LYL1	0.322121	7.25e-11
SYDE1	0.365421	9.15e-14
CLIP3	0.328964	2.7e-11
CLEC11A	0.346548	1.91e-12
HAS1	0.42998	5.57e-19
RASIP1	0.301236	1.27e-09
LILRB5	0.341147	4.38e-12
SCN1B	0.391101	1.05e-15
CPED1	0.343668	2.98e-12
CASP2	-0.342731	3.44e-12
NPTX2	0.443551	3.15e-20
PCOLCE	0.399872	2.09e-16
RARRES2	0.30333	9.61e-10
OGN	0.371496	3.3e-14
ECM2	0.388004	1.84e-15
ENG	0.650055	3.34e-48
NPDC1	0.318684	1.18e-10
PTGDS	0.419288	4.9e-18
CXCL12	0.454966	2.54e-21
PALD1	0.495004	1.69e-25
ACTA2	0.409671	3.24e-17
CSF3	0.405627	7.04e-17
P2RX1	0.330761	2.08e-11
PNPO	-0.31033	3.75e-10
RASD1	0.468322	1.18e-22
ICAM2	0.474976	2.43e-23
CCL2	0.403372	1.08e-16
CNTNAP1	0.36035	2.11e-13
ABI3	0.377001	1.28e-14
SGCA	0.358143	3.02e-13
SLC9A3R1	-0.301277	1.26e-09
PMP22	0.410601	2.71e-17
SOD3	0.384114	3.69e-15
CRYAB	0.362199	1.56e-13
ARHGEF17	0.367002	7.03e-14
VWF	0.724847	8.98e-65
TSPAN11	0.365373	9.22e-14
TNS2	0.634561	2.45e-45
SH2B3	0.423863	1.95e-18
MGP	0.417868	6.5e-18
GTF2H3	-0.349058	1.29e-12
SLC38A1	-0.324131	5.44e-11
TIMELESS	-0.310055	3.89e-10
SOBP	0.470547	6.99e-23
PERP	-0.399302	2.32e-16
SMOC2	0.355815	4.4e-13
LAMA4	0.492818	2.95e-25
C7	0.417175	7.45e-18
SPARC	0.440805	5.69e-20
PCDH12	0.74243	1.71e-69
PDGFRB	0.459915	8.27e-22
GPD2	-0.363542	1.25e-13
GALNT3	-0.302015	1.14e-09
KDM3A	-0.361205	1.84e-13
WIPF1	0.300491	1.4e-09
ANGPTL1	0.370878	3.66e-14
RGS2	0.391502	9.79e-16
OLFML3	0.340532	4.81e-12
TTF2	-0.33296	1.5e-11
NID1	0.320441	9.2e-11
SLC2A1	-0.355812	4.4e-13
HSD11B1	0.460258	7.65e-22
IRF6	-0.333762	1.33e-11
NEK2	-0.310834	3.5e-10
NRP2	0.317753	1.34e-10
C1orf54	0.543323	2.48e-31
CTGF	0.422223	2.72e-18
TCF21	0.482883	3.55e-24
PCDH17	0.521081	1.57e-28
KLF9	0.473601	3.38e-23
NR4A3	0.431225	4.3e-19
TGFB3	0.329872	2.37e-11
CNRIP1	0.568843	8.16e-35
DUSP1	0.376079	1.5e-14
TEK	0.677456	1.06e-53
MYCT1	0.76222	2.74e-75
GLT8D2	0.348432	1.42e-12
TSHZ3	0.352693	7.25e-13
KCNJ8	0.436318	1.48e-19
POPDC2	0.388423	1.71e-15
CPXM2	0.373658	2.28e-14
GPSM2	-0.302138	1.13e-09
CXCR4	0.374975	1.82e-14
FMOD	0.32589	4.22e-11
RAMP3	0.65955	4.82e-50
TWIST1	0.314618	2.08e-10
RECK	0.377734	1.13e-14
CALD1	0.320121	9.63e-11
SRGN	0.303546	9.34e-10
ITIH5	0.494122	2.12e-25
MMP19	0.440919	5.55e-20
NR4A1	0.377401	1.2e-14
PDE1B	0.341661	4.05e-12
FAM199X	-0.343263	3.17e-12
TNFAIP6	0.314487	2.12e-10
BATF3	0.41011	2.98e-17
KCNJ2	0.307727	5.34e-10
TTPAL	-0.310368	3.73e-10
PREX1	0.343593	3.01e-12
CSE1L	-0.303026	1e-09
SNAI1	0.440765	5.74e-20
F13A1	0.394267	5.91e-16
WRNIP1	-0.307384	5.59e-10
CPNE5	0.424539	1.7e-18
UPF3B	-0.333799	1.33e-11
PTGER2	0.483082	3.38e-24
CD93	0.712277	1.28e-61
MGME1	-0.371359	3.37e-14
F10	0.499259	5.63e-26
RHOJ	0.772291	1.85e-78
PTPRB	0.472905	3.99e-23
PLA2G5	0.369096	4.95e-14
KLF2	0.560632	1.16e-33
F2RL3	0.679719	3.49e-54
GNG11	0.704448	9.74e-60
KDR	0.655258	3.34e-49
LIF	0.379569	8.21e-15
POT1	-0.327357	3.41e-11
PODXL	0.340582	4.78e-12
FLNC	0.32391	5.61e-11
MTX2	-0.314585	2.09e-10
CHN1	0.405217	7.62e-17
DLL4	0.723956	1.52e-64
SEC14L1	0.351641	8.57e-13
STARD8	0.631668	8.06e-45
CNN1	0.335519	1.03e-11
PLVAP	0.761668	4.05e-75
PXDN	0.391128	1.05e-15
JUND	0.325667	4.36e-11
OLFM1	0.327793	3.2e-11
CEP85	-0.326592	3.81e-11
GMFG	0.391275	1.02e-15
DKC1	-0.319414	1.06e-10
COX4I2	0.596464	6.08e-39
HIGD1B	0.54854	5.09e-32
NFATC1	0.424453	1.73e-18
RFTN1	0.343819	2.91e-12
GALNT15	0.41569	1e-17
AOC3	0.432793	3.1e-19
RAMP2	0.661051	2.43e-50
TMEM204	0.52587	4.07e-29
MAP1B	0.402451	1.29e-16
TOP2A	-0.333427	1.4e-11
RAI2	0.328586	2.85e-11
RAMP1	0.316164	1.68e-10
SERPINF1	0.357601	3.3e-13
CLEC10A	0.336462	8.9e-12
HSPA12B	0.618921	1.32e-42
ANKEF1	-0.316712	1.55e-10
NES	0.455357	2.33e-21
SYT11	0.36702	7.01e-14
PATJ	-0.371267	3.43e-14
STARD13	0.464043	3.2e-22
MYH11	0.307293	5.66e-10
GIMAP6	0.489266	7.26e-25
GIMAP4	0.501886	2.84e-26
LYVE1	0.6414	1.39e-46
RNF122	0.36166	1.7e-13
LOXL2	0.324295	5.31e-11
NGF	0.30537	7.32e-10
IL6ST	0.364656	1.04e-13
HOOK1	-0.37406	2.13e-14
APLNR	0.598958	2.46e-39
PDGFRA	0.464743	2.72e-22
COL4A2	0.551703	1.92e-32
LMO2	0.365385	9.21e-14
PRRG4	-0.38526	3.01e-15
CD63	0.308334	4.91e-10
ITGA7	0.44582	1.92e-20
MAP7	-0.315761	1.77e-10
DYSF	0.572246	2.65e-35
AGT	0.418823	5.37e-18
STX6	-0.303791	9.04e-10
CKAP2	-0.316697	1.56e-10
BORA	-0.325379	4.54e-11
EDNRB	0.617969	1.91e-42
IL6	0.481447	5.06e-24
ALPK3	0.311753	3.09e-10
ACTL6A	-0.366306	7.9e-14
HLX	0.663762	7e-51
GYPC	0.525462	4.57e-29
ANGPTL2	0.405618	7.06e-17
ENPP2	0.497275	9.42e-26
LRRC1	-0.330164	2.27e-11
LRRC32	0.588107	1.19e-37
PI15	0.317903	1.32e-10
TRIM29	-0.304156	8.61e-10
FXYD6	0.330391	2.19e-11
THBS1	0.338803	6.26e-12
UACA	0.323065	6.34e-11
EPT1	-0.319468	1.06e-10
EMILIN1	0.409915	3.09e-17
CH25H	0.368602	5.38e-14
ENTPD1	0.437238	1.22e-19
ARHGAP24	0.420883	3.56e-18
FGF2	0.394652	5.5e-16
ENPEP	0.368364	5.6e-14
LEF1	0.332554	1.59e-11
LNX2	-0.316151	1.68e-10
ACVRL1	0.706802	2.69e-60
GRTP1	-0.323325	6.1e-11
FBLN5	0.488862	8.03e-25
FGF7	0.451586	5.41e-21
TICRR	-0.311962	3e-10
MFGE8	0.315197	1.92e-10
TGFB1I1	0.376112	1.5e-14
CDH11	0.338646	6.41e-12
GATA6	0.34718	1.73e-12
IGFBP4	0.359756	2.33e-13
COL6A1	0.323064	6.34e-11
COL6A2	0.350772	9.83e-13
EMP3	0.32411	5.45e-11
ADAMTS10	0.468262	1.2e-22
RCN3	0.307129	5.78e-10
CNKSR1	-0.326526	3.85e-11
EVA1B	0.322206	7.16e-11
HSPG2	0.367929	6.02e-14
CYR61	0.406054	6.49e-17
PTPRF	-0.387449	2.04e-15
C1orf162	0.336221	9.23e-12
CELSR2	-0.347031	1.77e-12
RGS5	0.591601	3.46e-38
RGL1	0.399708	2.16e-16
ZNF687	-0.321349	8.09e-11
ATP8B2	0.371471	3.31e-14
RP5-862P8.2	-0.3267	3.75e-11
RHOB	0.357515	3.35e-13
RBMS3	0.376299	1.45e-14
RBMS3.1	0.376299	1.45e-14
CSRNP1	0.382553	4.86e-15
ITGA9	0.472889	4.01e-23
PTPRG	0.313457	2.44e-10
COL8A1	0.331546	1.85e-11
PLA1A	0.315063	1.95e-10
BOC	0.391116	1.05e-15
SLIT2	0.389239	1.47e-15
KCNMB1	0.318288	1.25e-10
DAAM2	0.432179	3.53e-19
RSPO3	0.337235	7.93e-12
TMEM209	-0.323885	5.63e-11
DENND2A	0.393762	6.48e-16
CXorf36	0.862507	7.88e-117
DOCK11	0.302902	1.02e-09
CSGALNACT1	0.444693	2.46e-20
GSN	0.321684	7.71e-11
ZEB1	0.46937	9.22e-23
ITPRIP	0.352768	7.16e-13
PAMR1	0.484663	2.29e-24
P4HA3	0.380365	7.14e-15
ADAM33	0.393405	6.92e-16
INCENP	-0.321955	7.42e-11
ESAM	0.690359	1.67e-56
TAGLN	0.36926	4.81e-14
LSM14B	-0.327657	3.27e-11
CLEC1A	0.483884	2.78e-24
ADRA2A	0.420661	3.72e-18
PRSS23	0.301572	1.21e-09
DIXDC1	0.314859	2.01e-10
CCDC3	0.421635	3.06e-18
EDNRA	0.396428	3.97e-16
FLI1	0.498363	7.11e-26
KCNE4	0.51691	4.99e-28
SPARCL1	0.550307	2.96e-32
MARVELD2	-0.31735	1.42e-10
LGI2	0.311766	3.08e-10
BMP6	0.306867	5.99e-10
PID1	0.344087	2.79e-12
LGI4	0.505753	1.02e-26
THY1	0.447792	1.25e-20
ROBO4	0.806534	1.35e-90
ABI3BP	0.42926	6.46e-19
PGM5	0.354617	5.33e-13
PDLIM3	0.332474	1.61e-11
LY96	0.328353	2.95e-11
JAM2	0.627918	3.7e-44
ADAMTS1	0.474016	3.06e-23
FGD5	0.42042	3.9e-18
NUP205	-0.315249	1.91e-10
ELMO1	0.450815	6.41e-21
PHF6	-0.334116	1.26e-11
ATAD2	-0.31166	3.13e-10
SASS6	-0.324842	4.91e-11
SMG1	-0.313128	2.55e-10
CLDN12	-0.316414	1.62e-10
CLDN12.1	-0.316414	1.62e-10
TSC22D3	0.326454	3.89e-11
ERG	0.67761	9.8e-54
TSPAN18	0.511659	2.1e-27
SHROOM4	0.385259	3.01e-15
CD1D	0.456783	1.69e-21
ADAMTS4	0.601478	9.79e-40
STC1	0.506506	8.37e-27
RCAN1	0.37636	1.43e-14
ACE	0.532534	6.01e-30
PLPP7	0.416503	8.51e-18
AMICA1	0.327016	3.59e-11
COX7A1	0.586026	2.46e-37
PLXDC1	0.417087	7.58e-18
CYGB	0.559405	1.72e-33
ITGA5	0.374071	2.13e-14
FMNL3	0.384192	3.64e-15
GRASP	0.597975	3.52e-39
BCL6B	0.758364	4.08e-74
CCNF	-0.323746	5.75e-11
PLPP3	0.339844	5.34e-12
RBP7	0.405294	7.51e-17
KIAA1522	-0.348572	1.39e-12
ALPL	0.401187	1.63e-16
DIRAS3	0.391408	9.96e-16
NEXN	0.33296	1.5e-11
ADGRL4	0.782917	5.47e-82
VCAM1	0.423072	2.29e-18
NLRP3	0.328988	2.69e-11
DDR2	0.410054	3.01e-17
OLFML2B	0.330693	2.1e-11
PKDCC	0.339148	5.94e-12
FRZB	0.477668	1.27e-23
ACTG2	0.309113	4.42e-10
INHBB	0.395114	5.05e-16
MSX1	0.396609	3.84e-16
COL6A3	0.332573	1.59e-11
FSTL1	0.362087	1.59e-13
LMOD1	0.353859	6.02e-13
IGFBP7	0.54828	5.51e-32
TGFBR2	0.347003	1.78e-12
PRKCI	-0.319686	1.02e-10
PRICKLE2	0.36836	5.6e-14
ADAMTS9	0.767411	6.66e-77
PTX3	0.389534	1.4e-15
U2SURP	-0.315026	1.97e-10
CPA3	0.418827	5.37e-18
TM4SF18	0.528256	2.06e-29
CLEC3B	0.67293	9.39e-53
YEATS2	-0.305854	6.86e-10
HEYL	0.568987	7.78e-35
EMCN	0.794272	5.5e-86
SPRY1	0.561917	7.7e-34
HAND2	0.325703	4.34e-11
FAM198B	0.391506	9.78e-16
FAM160A1	-0.350841	9.72e-13
EGFLAM	0.510162	3.14e-27
EBF1	0.629785	1.74e-44
PI16	0.452454	4.46e-21
CHMP4C	-0.358528	2.84e-13
SOX17	0.798088	2.18e-87
DLC1	0.531372	8.42e-30
NOS3	0.658167	9.02e-50
FZD6	-0.313266	2.51e-10
GEM	0.470706	6.73e-23
CFL2	0.303734	9.11e-10
ZCCHC24	0.372052	3e-14
FOLR2	0.385011	3.15e-15
VSTM4	0.490925	4.77e-25
KIAA1462	0.377767	1.12e-14
HTRA1	0.330252	2.24e-11
JAM3	0.486731	1.37e-24
FBN1	0.362081	1.59e-13
CYYR1	0.721838	5.3e-64
DCHS1	0.487511	1.13e-24
MFAP4	0.402354	1.31e-16
CLEC4E	0.308823	4.6e-10
NNMT	0.352237	7.8e-13
RBPMS2	0.352171	7.88e-13
PIP4K2C	-0.325866	4.24e-11
MAP1A	0.413317	1.59e-17
MAPRE2	0.325054	4.76e-11
PPP1R14A	0.475912	1.94e-23
SEMA6B	0.710243	4e-61
TMEM88	0.635712	1.52e-45
NAALADL1	0.355225	4.84e-13
SCARA5	0.457186	1.54e-21
VASN	0.401367	1.58e-16
ACOX2	0.344689	2.54e-12
FAM107A	0.655547	2.93e-49
FILIP1L	0.39722	3.42e-16
BDKRB2	0.390796	1.11e-15
RFWD3	-0.307209	5.72e-10
TNXB	0.4057	6.95e-17
SDPR	0.549712	3.55e-32
PKIG	0.435855	1.63e-19
VAMP5	0.359349	2.48e-13
NPR1	0.609739	4.5e-41
SDC2	0.332102	1.7e-11
GPR183	0.338902	6.16e-12
ZEB2	0.470761	6.64e-23
LDB2	0.753149	1.45e-72
LINGO1	0.308213	5e-10
DCLK2	0.319083	1.11e-10
CYTL1	0.602819	5.98e-40
PRKCDBP	0.333913	1.3e-11
PDGFD	0.488976	7.8e-25
S1PR1	0.744545	4.36e-70
FPR1	0.353629	6.25e-13
GIMAP8	0.535771	2.34e-30
CDC42BPG	-0.350353	1.05e-12
RHNO1	-0.309526	4.18e-10
SYNPO	0.428502	7.55e-19
LAMB2	0.308382	4.88e-10
TPSAB1	0.426543	1.13e-18
CSDC2	0.308738	4.65e-10
RCAN2	0.475695	2.05e-23
SYNPO2	0.341349	4.25e-12
RND1	0.316358	1.63e-10
EFEMP2	0.357236	3.5e-13
CCL19	0.309209	4.37e-10
EGFL7	0.541394	4.42e-31
MRGPRF	0.398283	2.81e-16
SH3RF3	0.472713	4.18e-23
ADCY5	0.351387	8.92e-13
MMRN2	0.328023	3.1e-11
CSPG4	0.395185	4.99e-16
HSPB7	0.311584	3.16e-10
HEG1	0.34335	3.13e-12
JUP	-0.349764	1.15e-12
SPTBN2	-0.333732	1.34e-11
C1QTNF1	0.36721	6.79e-14
NRROS	0.337787	7.29e-12
FBXO45	-0.300174	1.46e-09
CD34	0.803602	1.83e-89
MSRB3	0.413968	1.4e-17
SELP	0.512237	1.79e-27
TNK1	-0.341219	4.33e-12
PODN	0.391981	8.97e-16
SLCO2A1	0.494214	2.07e-25
SLCO2A1.1	0.494214	2.07e-25
FZD4	0.50083	3.74e-26
CD248	0.491238	4.41e-25
CHST1	0.44209	4.32e-20
LPL	0.342626	3.49e-12
KDF1	-0.346362	1.96e-12
NR2F1	0.374437	2e-14
A2M	0.59677	5.44e-39
CLEC14A	0.766337	1.45e-76
GNG7	0.35593	4.32e-13
LRRN4CL	0.428699	7.25e-19
HIC1	0.504426	1.45e-26
GPR4	0.751249	5.23e-72
PTRF	0.313243	2.51e-10
ZBTB33	-0.352056	8.02e-13
FAM20C	0.337056	8.14e-12
ARL6IP6	-0.33989	5.31e-12
APOLD1	0.691399	9.75e-57
PER1	0.349205	1.26e-12
GIMAP7	0.499071	5.91e-26
EGR3	0.402861	1.19e-16
FOXS1	0.432958	3e-19
CDH5	0.793198	1.35e-85
MYADM	0.397149	3.47e-16
SSC5D	0.300266	1.44e-09
FAM83H	-0.393874	6.35e-16
F2R	0.401303	1.6e-16
P2RY8	0.477824	1.22e-23
AP1S2	0.324628	5.06e-11
BGN	0.385255	3.01e-15
COL18A1	0.486299	1.52e-24
TCEAL7	0.454061	3.11e-21
GPC6	0.328683	2.81e-11
TMEM119	0.364866	1e-13
ZNF623	-0.307902	5.21e-10
RIPK4	-0.332524	1.6e-11
FBXL7	0.516197	6.08e-28
FAM167B	0.635614	1.58e-45
RFLNB	0.479288	8.57e-24
LHFP	0.522658	1.01e-28
OLFML1	0.44471	2.45e-20
FAM162B	0.469693	8.55e-23
KIRREL	0.338783	6.28e-12
SMTN	0.344743	2.52e-12
CLDN5	0.709233	7.02e-61
OAF	0.303114	9.89e-10
SLIT3	0.443681	3.06e-20
PKP3	-0.327846	3.18e-11
PTP4A3	0.461394	5.9e-22
PROS1	0.36375	1.21e-13
PDE4B	0.437243	1.22e-19
PRR16	0.363494	1.26e-13
BRI3BP	-0.300392	1.42e-09
SEMA4B	-0.30032	1.43e-09
FAM43A	0.433531	2.66e-19
IFITM2	0.443567	3.14e-20
IL3RA	0.649201	4.85e-48
MAPK11	0.353163	6.73e-13
BRCC3	-0.310877	3.48e-10
PRKG1	0.40912	3.6e-17
RASA3	0.315903	1.74e-10
CD300E	0.360419	2.09e-13
GNG2	0.428195	8.05e-19
PDE2A	0.600442	1.43e-39
TNFRSF4	0.414383	1.29e-17
KANK3	0.663655	7.35e-51
LILRA5	0.379778	7.92e-15
C11orf96	0.573462	1.77e-35
COL4A1	0.549167	4.2e-32
GJA4	0.707378	1.96e-60
SPRY4	0.453917	3.21e-21
TRPV2	0.353066	6.83e-13
GABRD	0.450839	6.38e-21
COL14A1	0.5724	2.52e-35
CERKL	0.317259	1.44e-10
HBA2	0.407451	4.97e-17
PRELP	0.368419	5.54e-14
TRMT2B	-0.316441	1.61e-10
PLAC9	0.484956	2.13e-24
PCDH18	0.449023	9.53e-21
CACNA1H	0.351097	9.34e-13
LAMA2	0.447502	1.33e-20
ADH1B	0.355084	4.95e-13
TCF4	0.415493	1.04e-17
ARID5A	0.402114	1.37e-16
ANXA6	0.42499	1.55e-18
FAM110D	0.782501	7.58e-82
TPSB2	0.401614	1.51e-16
KANK2	0.344105	2.78e-12
DACT3	0.377108	1.26e-14
C5AR1	0.332232	1.67e-11
MPEG1	0.303895	8.92e-10
ADAMTSL2	0.431429	4.12e-19
TPM2	0.36944	4.67e-14
PLN	0.321513	7.9e-11
CCDC69	0.379033	9.02e-15
NCOA6	-0.301795	1.18e-09
RCSD1	0.347931	1.54e-12
ZNF521	0.452607	4.31e-21
RP3-412A9.11	0.333172	1.45e-11
ARHGEF15	0.734143	3.2e-67
GRK5	0.518775	2.98e-28
SOX18	0.593893	1.53e-38
C10orf128	0.468348	1.17e-22
COL15A1	0.519264	2.6e-28
NOTCH4	0.694892	1.59e-57
DDR1	-0.375544	1.65e-14
MT1A	0.380037	7.56e-15
C2CD4B	0.432188	3.52e-19
HN1L	-0.404507	8.72e-17
ATP10A	0.337963	7.1e-12
GPX3	0.374585	1.95e-14
ACKR1	0.577337	4.83e-36
GIMAP1	0.513252	1.36e-27
ARHGEF35	-0.310513	3.66e-10
S1PR3	0.313427	2.45e-10
S1PR3.1	0.313427	2.45e-10
ITGA1	0.519376	2.52e-28
TSPAN4	0.356229	4.12e-13
BTBD19	0.343071	3.26e-12
TWIST2	0.344771	2.51e-12
TNFSF12	0.339256	5.84e-12
AQP1	0.60586	1.93e-40
INMT	0.416843	7.96e-18
PLEKHO2	0.417411	7.11e-18
SCARF2	0.341052	4.45e-12
HBB	0.388797	1.6e-15
PGAM5	-0.305859	6.86e-10
ECSCR	0.77146	3.42e-78
SHANK3	0.611841	2.03e-41
SMIM3	0.302958	1.01e-09
MRC1	0.317357	1.42e-10
PECAM1	0.686776	1.03e-55
SPON1	0.303014	1e-09
GJA5	0.445773	1.94e-20
LIX1L	0.312193	2.9e-10
CCL23	0.411983	2.07e-17
GPIHBP1	0.714723	3.22e-62
MYO19	-0.300734	1.35e-09
